# Supplementary material for: Evaluation of 1β-Hydroxylation of Deoxycholic Acid as a Non-Invasive Urinary Biomarker of CYP3A Activity in the Assessment of Inhibition-Based Drug–Drug Interaction in Healthy Volunteers
Source: J Pers Med. 2021 May 24;11(6):457. doi: 10.3390/jpm11060457 (PMC8224742; doi:10.3390/jpm11060457)
Supplement: Supplementary file 1 [file jpm-11-00457-s001.zip]

Archive with 1 entries (1 files):
- jpm-1201765-SI.pdf
